# Supplementary material for: Diagnosing growth in low-grade gliomas with and without longitudinal volume measurements: A retrospective observational study
Source: PLoS Med. 2019 May 28;16(5):e1002810. doi: 10.1371/journal.pmed.1002810 (PMC6538148; doi:10.1371/journal.pmed.1002810)
Supplement: S1 Data — The .zip file includes .pdf files labeled as follows, using case number 4224 as an example: 4224_t0.pdf includes the MRI data with segmentation of case number 4224 at baseline. 4224_t1_CAD_G_VC_S.pdf includes the MRI data with segmentation of case number 4224 at time 1, i.e., the time point of growth detection by the change-of-point method when the time point was different from the most recent MRI. 4224_tend_CAD_G_VC_G.pdf includes the MRI data with segmentation of case number 4224 at the most recent MRI. CAD_G and CAD_S mean that the change-of-point method predicted growth (G) or stability (S), respectively. VC_G and VC_S mean that the visual comparison detected growth (G) or stability (S), respectively. (ZIP) [file pmed.1002810.s001.zip]

Archive with 306 entries (305 files):
- 7727_tend_CAD_G_VC_G.pdf
- __MACOSX/
- __MACOSX/._7727_tend_CAD_G_VC_G.pdf
- 7707_t0.pdf
- 7715_t0.pdf
- 4386_t1_CAD_G_VC_S.pdf
- __MACOSX/._4386_t1_CAD_G_VC_S.pdf
- 7494_t0.pdf
- __MACOSX/._7494_t0.pdf
- 4389_t0.pdf
- __MACOSX/._4389_t0.pdf
- 7752_t0.pdf
- 7336_tend_CAD_G_VC_G.pdf
- __MACOSX/._7336_tend_CAD_G_VC_G.pdf
- 4385_t0.pdf
- __MACOSX/._4385_t0.pdf
- 4389_tend_CAD_G_VC_G.pdf
- __MACOSX/._4389_tend_CAD_G_VC_G.pdf
- 7335_tend_CAD_G_VC_G.pdf
- __MACOSX/._7335_tend_CAD_G_VC_G.pdf
- 7492_t1_CAD_G_VC_S.pdf
- __MACOSX/._7492_t1_CAD_G_VC_S.pdf
- 4388_tend_CAD_G_VC_G.pdf
- __MACOSX/._4388_tend_CAD_G_VC_G.pdf
- 7709_t1_CAD_G_VC_S.pdf
- __MACOSX/._7709_t1_CAD_G_VC_S.pdf
- 7334_tend_CAD_G_VC_G.pdf
- __MACOSX/._7334_tend_CAD_G_VC_G.pdf
- 7504_t0.pdf
- __MACOSX/._7504_t0.pdf
- 7336_t0.pdf
- __MACOSX/._7336_t0.pdf
- 7476_t1_CAD_G_VC_S.pdf
- __MACOSX/._7476_t1_CAD_G_VC_S.pdf
- 4387_t1_CAD_G_VC_S.pdf
- __MACOSX/._4387_t1_CAD_G_VC_S.pdf
- 7334_t0.pdf
- 7333_tend_CAD_G_VC_G.pdf
- __MACOSX/._7333_tend_CAD_G_VC_G.pdf
- 7506_t0.pdf
- 7477_t0.pdf
- __MACOSX/._7477_t0.pdf
- 7472_t1_CAD_G_VC_S.pdf
- __MACOSX/._7472_t1_CAD_G_VC_S.pdf
- 7469_t0.pdf
- 7709_t0.pdf
- __MACOSX/._7709_t0.pdf
- 7717_t0.pdf
- __MACOSX/._7717_t0.pdf
- 7493_t1_CAD_G_VC_S.pdf
- __MACOSX/._7493_t1_CAD_G_VC_S.pdf
- 7708_t1_CAD_G_VC_S.pdf
- __MACOSX/._7708_t1_CAD_G_VC_S.pdf
- 4387_t0.pdf
- __MACOSX/._4387_t0.pdf
- 7733_t0.pdf
- __MACOSX/._7733_t0.pdf
- 7477_t1_CAD_G_VC_S.pdf
- __MACOSX/._7477_t1_CAD_G_VC_S.pdf
- 7070_t0.pdf
- __MACOSX/._7070_t0.pdf
- 7070_t1_CAD_G_VC_S.pdf
- __MACOSX/._7070_t1_CAD_G_VC_S.pdf
- 6937_tend_CAD_G_VC_G.pdf
- __MACOSX/._6937_tend_CAD_G_VC_G.pdf
- 4384_t1_CAD_G_VC_S.pdf
- __MACOSX/._4384_t1_CAD_G_VC_S.pdf
- 7489_t1_CAD_G_VC_S.pdf
- __MACOSX/._7489_t1_CAD_G_VC_S.pdf
- 7094_t1_CAD_G_VC_S.pdf
- __MACOSX/._7094_t1_CAD_G_VC_S.pdf
- 4225_t0.pdf
- __MACOSX/._4225_t0.pdf
- 7736_tend_CAD_G_VC_S.pdf
- __MACOSX/._7736_tend_CAD_G_VC_S.pdf
- 6936_tend_CAD_G_VC_G.pdf
- __MACOSX/._6936_tend_CAD_G_VC_G.pdf
- 6936_t0.pdf
- __MACOSX/._6936_t0.pdf
- 7471_t1_CAD_G_VC_S.pdf
- __MACOSX/._7471_t1_CAD_G_VC_S.pdf
- 7732_tend_CAD_S_VC_S.pdf
- __MACOSX/._7732_tend_CAD_S_VC_S.pdf
- 6935_tend_CAD_G_VC_G.pdf
- __MACOSX/._6935_tend_CAD_G_VC_G.pdf
- 7492_t0.pdf
- __MACOSX/._7492_t0.pdf
- 7729_t0.pdf
- 7490_t1_CAD_G_VC_S.pdf
- __MACOSX/._7490_t1_CAD_G_VC_S.pdf
- 7754_t0.pdf
- 7717_t1_CAD_G_VC_S.pdf
- __MACOSX/._7717_t1_CAD_G_VC_S.pdf
- 7730_tend_CAD_S_VC_S.pdf
- __MACOSX/._7730_tend_CAD_S_VC_S.pdf
- 6934_tend_CAD_G_VC_G.pdf
- __MACOSX/._6934_tend_CAD_G_VC_G.pdf
- 7713_t0.pdf
- __MACOSX/._7713_t0.pdf
- 7729_tend_CAD_S_VC_S.pdf
- __MACOSX/._7729_tend_CAD_S_VC_S.pdf
- 7474_t1_CAD_G_VC_S.pdf
- __MACOSX/._7474_t1_CAD_G_VC_S.pdf
- 7735_t0.pdf
- 7756_t0.pdf
- 7727_t0.pdf
- 7713_t1_CAD_G_VC_S.pdf
- __MACOSX/._7713_t1_CAD_G_VC_S.pdf
- 7490_t0.pdf
- __MACOSX/._7490_t0.pdf
- 4385_tend_CAD_G_VC_G.pdf
- __MACOSX/._4385_tend_CAD_G_VC_G.pdf
- 4385_t1_CAD_G_VC_S.pdf
- __MACOSX/._4385_t1_CAD_G_VC_S.pdf
- 7494_t1_CAD_G_VC_S.pdf
- __MACOSX/._7494_t1_CAD_G_VC_S.pdf
- 7711_t0.pdf
- 7733_tend_CAD_G_VC_S.pdf
- __MACOSX/._7733_tend_CAD_G_VC_S.pdf
- 7741_t1_CAD_G_VC_S.pdf
- __MACOSX/._7741_t1_CAD_G_VC_S.pdf
- 7470_t1_CAD_G_VC_S.pdf
- __MACOSX/._7470_t1_CAD_G_VC_S.pdf
- 4384_tend_CAD_G_VC_G.pdf
- __MACOSX/._4384_tend_CAD_G_VC_G.pdf
- 7469_t1_CAD_G_VC_S.pdf
- __MACOSX/._7469_t1_CAD_G_VC_S.pdf
- 4387_tend_CAD_G_VC_G.pdf
- __MACOSX/._4387_tend_CAD_G_VC_G.pdf
- 7734_tend_CAD_S_VC_S.pdf
- __MACOSX/._7734_tend_CAD_S_VC_S.pdf
- 7491_t1_CAD_G_VC_S.pdf
- __MACOSX/._7491_t1_CAD_G_VC_S.pdf
- 7471_t0.pdf
- __MACOSX/._7471_t0.pdf
- 4386_tend_CAD_G_VC_G.pdf
- __MACOSX/._4386_tend_CAD_G_VC_G.pdf
- 6934_t0.pdf
- __MACOSX/._6934_t0.pdf
- 7735_tend_CAD_S_VC_S.pdf
- __MACOSX/._7735_tend_CAD_S_VC_S.pdf
- 4389_t1_CAD_G_VC_S.pdf
- __MACOSX/._4389_t1_CAD_G_VC_S.pdf
- 7472_tend_CAD_G_VC_S.pdf
- __MACOSX/._7472_tend_CAD_G_VC_S.pdf
- 7469_tend_CAD_G_VC_G.pdf
- __MACOSX/._7469_tend_CAD_G_VC_G.pdf
- 7474_t0.pdf
- __MACOSX/._7474_t0.pdf
- 7718_tend_CAD_G_VC_S.pdf
- __MACOSX/._7718_tend_CAD_G_VC_S.pdf
- 7505_t0.pdf
- __MACOSX/._7505_t0.pdf
- 7470_tend_CAD_G_VC_G.pdf
- __MACOSX/._7470_tend_CAD_G_VC_G.pdf
- 7754_tend_CAD_S_VC_S.pdf
- __MACOSX/._7754_tend_CAD_S_VC_S.pdf
- 7478_t0.pdf
- 7336_t1_CAD_G_VC_S.pdf
- __MACOSX/._7336_t1_CAD_G_VC_S.pdf
- 7504_tend_CAD_G_VC_S.pdf
- __MACOSX/._7504_tend_CAD_G_VC_S.pdf
- 7755_tend_CAD_S_VC_S.pdf
- __MACOSX/._7755_tend_CAD_S_VC_S.pdf
- 7756_tend_CAD_S_VC_S.pdf
- __MACOSX/._7756_tend_CAD_S_VC_S.pdf
- 7505_tend_CAD_G_VC_G.pdf
- __MACOSX/._7505_tend_CAD_G_VC_G.pdf
- 7741_t0.pdf
- __MACOSX/._7741_t0.pdf
- 4388_t0.pdf
- __MACOSX/._4388_t0.pdf
- 6936_t1_CAD_G_VC_S.pdf
- __MACOSX/._6936_t1_CAD_G_VC_S.pdf
- 4384_t0.pdf
- __MACOSX/._4384_t0.pdf
- 7753_t0.pdf
- 7730_t0.pdf
- 7718_t0.pdf
- __MACOSX/._7718_t0.pdf
- 7333_t1_CAD_G_VC_S.pdf
- __MACOSX/._7333_t1_CAD_G_VC_S.pdf
- 7471_tend_CAD_G_VC_S.pdf
- __MACOSX/._7471_tend_CAD_G_VC_S.pdf
- 7714_t0.pdf
- 7751_tend_CAD_S_VC_S.pdf
- __MACOSX/._7751_tend_CAD_S_VC_S.pdf
- 4388_t1_CAD_G_VC_S.pdf
- __MACOSX/._4388_t1_CAD_G_VC_S.pdf
- 7732_t0.pdf
- 4386_t0.pdf
- __MACOSX/._4386_t0.pdf
- 7751_t0.pdf
- 7736_t1_CAD_G_VC_S.pdf
- __MACOSX/._7736_t1_CAD_G_VC_S.pdf
- 7489_t0.pdf
- __MACOSX/._7489_t0.pdf
- 7716_t0.pdf
- 7708_t0.pdf
- __MACOSX/._7708_t0.pdf
- 7474_tend_CAD_G_VC_G.pdf
- __MACOSX/._7474_tend_CAD_G_VC_G.pdf
- 7749_tend_CAD_S_VC_S.pdf
- __MACOSX/._7749_tend_CAD_S_VC_S.pdf
- 7707_tend_CAD_G_VC_G.pdf
- __MACOSX/._7707_tend_CAD_G_VC_G.pdf
- 6937_t1_CAD_G_VC_S.pdf
- __MACOSX/._6937_t1_CAD_G_VC_S.pdf
- 7506_tend_CAD_S_VC_S.pdf
- 7094_tend_CAD_G_VC_G.pdf
- __MACOSX/._7094_tend_CAD_G_VC_G.pdf
- 7335_t0.pdf
- __MACOSX/._7335_t0.pdf
- 7477_tend_CAD_G_VC_G.pdf
- __MACOSX/._7477_tend_CAD_G_VC_G.pdf
- 7753_tend_CAD_S_VC_S.pdf
- __MACOSX/._7753_tend_CAD_S_VC_S.pdf
- 7476_t0.pdf
- __MACOSX/._7476_t0.pdf
- 7733_t1_CAD_G_VC_S.pdf
- __MACOSX/._7733_t1_CAD_G_VC_S.pdf
- 7478_t1_CAD_G_VC_S.pdf
- __MACOSX/._7478_t1_CAD_G_VC_S.pdf
- 7752_tend_CAD_S_VC_S.pdf
- __MACOSX/._7752_tend_CAD_S_VC_S.pdf
- 7476_tend_CAD_G_VC_G.pdf
- __MACOSX/._7476_tend_CAD_G_VC_G.pdf
- 7493_tend_CAD_G_VC_S.pdf
- __MACOSX/._7493_tend_CAD_G_VC_S.pdf
- 7711_tend_CAD_G_VC_G.pdf
- __MACOSX/._7711_tend_CAD_G_VC_G.pdf
- 7713_tend_CAD_G_VC_S.pdf
- __MACOSX/._7713_tend_CAD_G_VC_S.pdf
- 7491_tend_CAD_G_VC_G.pdf
- __MACOSX/._7491_tend_CAD_G_VC_G.pdf
- 7504_t1_CAD_G_VC_S.pdf
- __MACOSX/._7504_t1_CAD_G_VC_S.pdf
- 7493_t0.pdf
- 7489_tend_CAD_G_VC_G.pdf
- __MACOSX/._7489_tend_CAD_G_VC_G.pdf
- 7492_tend_CAD_G_VC_S.pdf
- __MACOSX/._7492_tend_CAD_G_VC_S.pdf
- 7736_t0.pdf
- __MACOSX/._7736_t0.pdf
- 7490_tend_CAD_G_VC_G.pdf
- __MACOSX/._7490_tend_CAD_G_VC_G.pdf
- 7755_t0.pdf
- 7709_tend_CAD_G_VC_G.pdf
- __MACOSX/._7709_tend_CAD_G_VC_G.pdf
- 7718_t1_CAD_G_VC_S.pdf
- __MACOSX/._7718_t1_CAD_G_VC_S.pdf
- 7715_tend_CAD_S_VC_S.pdf
- __MACOSX/._7715_tend_CAD_S_VC_S.pdf
- 4224_t1_CAD_G_VC_S.pdf
- __MACOSX/._4224_t1_CAD_G_VC_S.pdf
- 7069_tend_CAD_G_VC_G.pdf
- __MACOSX/._7069_tend_CAD_G_VC_G.pdf
- 6934_t1_CAD_G_VC_S.pdf
- __MACOSX/._6934_t1_CAD_G_VC_S.pdf
- 7070_tend_CAD_G_VC_G.pdf
- __MACOSX/._7070_tend_CAD_G_VC_G.pdf
- 7708_tend_CAD_G_VC_S.pdf
- __MACOSX/._7708_tend_CAD_G_VC_S.pdf
- 6937_t0.pdf
- __MACOSX/._6937_t0.pdf
- 4224_t0.pdf
- __MACOSX/._4224_t0.pdf
- 7741_tend_CAD_G_VC_S.pdf
- __MACOSX/._7741_tend_CAD_G_VC_S.pdf
- 7714_tend_CAD_S_VC_S.pdf
- __MACOSX/._7714_tend_CAD_S_VC_S.pdf
- 7472_t0.pdf
- __MACOSX/._7472_t0.pdf
- 7094_t0.pdf
- 7478_tend_CAD_G_VC_G.pdf
- __MACOSX/._7478_tend_CAD_G_VC_G.pdf
- 6935_t0.pdf
- __MACOSX/._6935_t0.pdf
- 7716_tend_CAD_G_VC_S.pdf
- __MACOSX/._7716_tend_CAD_G_VC_S.pdf
- 4225_tend_CAD_G_VC_G.pdf
- __MACOSX/._4225_tend_CAD_G_VC_G.pdf
- 7333_t0.pdf
- 7505_t1_CAD_G_VC_S.pdf
- __MACOSX/._7505_t1_CAD_G_VC_S.pdf
- 7335_t1_CAD_G_VC_S.pdf
- __MACOSX/._7335_t1_CAD_G_VC_S.pdf
- 4224_tend_CAD_G_VC_G.pdf
- __MACOSX/._4224_tend_CAD_G_VC_G.pdf
- 7470_t0.pdf
- 7494_tend_CAD_G_VC_S.pdf
- __MACOSX/._7494_tend_CAD_G_VC_S.pdf
- 4225_t1_CAD_G_VC_S.pdf
- __MACOSX/._4225_t1_CAD_G_VC_S.pdf
- 7710_t0.pdf
- 6935_t1_CAD_G_VC_S.pdf
- __MACOSX/._6935_t1_CAD_G_VC_S.pdf
- 7710_tend_CAD_S_VC_S.pdf
- __MACOSX/._7710_tend_CAD_S_VC_S.pdf
- 7717_tend_CAD_G_VC_G.pdf
[truncated: 6 more entries]
