# Supplementary material for: Diagnosing growth in low-grade gliomas with and without longitudinal volume measurements: A retrospective observational study
Source: PLoS Med. 2019 May 28;16(5):e1002810. doi: 10.1371/journal.pmed.1002810 (PMC6538148; doi:10.1371/journal.pmed.1002810)
Supplement: S2 Data — The Excel sheet lists the tumor volumes (pixels^3) and corresponding time intervals from baseline (months) for each case number. (XLSX) [file pmed.1002810.s002.xlsx]

## Sheet: Volumterix Data
CASE NUMBER		CASE NUMBER		CASE NUMBER		CASE NUMBER		CASE NUMBER		CASE NUMBER		CASE NUMBER		CASE NUMBER		CASE NUMBER		CASE NUMBER		CASE NUMBER		CASE NUMBER		CASE NUMBER		CASE NUMBER		CASE NUMBER		CASE NUMBER		CASE NUMBER		CASE NUMBER		CASE NUMBER		CASE NUMBER		CASE NUMBER		CASE NUMBER		CASE NUMBER		CASE NUMBER		CASE NUMBER
4224		4225		4384		4385		4386		4387		4388		4389		6934		6935		6936		6937		7069		7070		7094		7333		7334		7335		7336		7469		7470		7471		7472		7474		7476
Volumes	Months_From_Baseline	Volumes	Months_From_Baseline	Volumes	Months_From_Baseline	Volumes	Months_From_Baseline	Volumes	Months_From_Baseline	Volumes	Months_From_Baseline	Volumes	Months_From_Baseline	Volumes	Months_From_Baseline	Volumes	Months_From_Baseline	Volumes	Months_From_Baseline	Volumes	Months_From_Baseline	Volumes	Months_From_Baseline	Volumes	Months_From_Baseline	Volumes	Months_From_Baseline	Volumes	Months_From_Baseline	Volumes	Months_From_Baseline	Volumes	Months_From_Baseline	Volumes	Months_From_Baseline	Volumes	Months_From_Baseline	Volumes	Months_From_Baseline	Volumes	Months_From_Baseline	Volumes	Months_From_Baseline	Volumes	Months_From_Baseline	Volumes	Months_From_Baseline	Volumes	Months_From_Baseline
9055	0	14084	0	17740	0	9725	0	74470	0	5770	0	2865	0	15375	0	3405	0	43340	0	25645	0	700	0	2560	0	49175	0	2640	0	56860	0	53405	0	7750	0	14985	0	17705	0	2685	0	3915	0	5405	0	46295	0	7615	0
12675	13.3	31465	3.9	25400	7.5	9700	3	115795	4.9	5775	3	2865	3	18580	3	3710	6.1	50385	3.2	25925	3.3	975	3	15160	2.4	51535	6.4	3050	3.3	62530	4.8	75005	2.6	14965	3	21370	6.3	13885	4.2	2585	2.8	4430	3.3	8980	3.7	38556	2.9	8490	6.7
12135	17.4	18324	4.9	19620	14	10645	6.3	123890	8.1	5835	6.8	2910	6.1	22615	9.8	5005	12.1	41960	8.8	28895	6.5	1105	9	14530	6.6	55355	10	3795	6.5	74000	13	66735	9	8670	6.1	24790	12.7	14040	7.3	5140	6.1	5210	6.3	7660	6.7	57885	5.7	9835	11.9
14610	21.3	18968	7.9	31270	20.1	12550	9.3	131100	11.1	9230	10.7	5080	11	21080	13.8	5965	18.2	53375	12.7	35320	10	3245	15.6	9985	12.6	57965	13.1	3640	10.7	76545	19	74860	11	20040	12.3	26565	18.8	15860	10.5	4215	9.8	6185	9.3	6650	9	71750	8.7	15730	20.5
12925	27.4	28212	20.2	45915	26.1	15095	12.4	145930	14.1	7935	13.8	7855	14.2	26630	18	9860	24.3	43005	16.4	41860	13.1	9175	35.4	10205	18.7	57215	16.3	2535	14.7	77925	25.1			27135	15.4	24120	25.9	13115	13.8	6520	13.1	5960	12.4	8040	12.3	55085	11.9	26220	27.5
16970	33.5	36075	22	58060	32.7	17450	15.6	146480	20.4	23970	73.1			34515	21.9	12830	30.3	43110	20.4			9670	38.7	25580	25	54035	20.5	3485	18.9	74040	31.2			21415	18.3	30700	33.5	18130	16.8	7195	16.1	4375	15.4	9560	16	71885	14.9
17920	39.5	45035	28.2	96975	38.7	15480	19.8	201335	26.1					39790	26.1	13345	36.4	62605	24.5			16400	46.3			68470	25	3365	25	70295	37.2			36130	21.5	37725	34.1	22335	20.1	8690	19.1	9445	18.4	7490	19.3	88840	18.2
17515	45.6	52996	39.9	139305	45	22250	24	190485	29.2							12130	42.5	49545	30.7			14835	46.7			61345	29.2	4795	31	92010	43.5			38315	24.3			25220	23.1	9580	20.8	9455	21.5	10970	22.2	84905	21.5
19245	50.3	58260	51.5	143830	47.4			243960	32.4							15270	48.5	53965	37							68975	33.1	7875	37.1					41590	27.7			24480	26.4			7780	27.5			100275	24.7
17895	54.5	65532	64.9													18360	54.6	57100	43.3							55850	37.1	8425	43.4					35945	33.6			22990	32.5			8570	33.6			113885	28
17945	60.5	77764	67.4													22640	67	58430	49.1							57495	46.7	8380	46.9									22835	38.5			10105	39.7			113255	32.2
18740	67.6	75492	70.7													34325	79.3	60055	55.2							69565	52.7	11460	51.1									27370	39.5			11145	45.7
20450	80.7	88636	77															69005	61.3							61925	58.8															16375	51.8
27550	88.5	92992	80.1															54195	72.8							63565	64.9															16780	57.9
19775	93.9																	59195	80							66625	71.4															18375	63.9
23805	108.1																	91185	81.2							77885	77.5															12570	70
																		82120	93.6							87785	83.5															14315	76.3
																		133320	107.6							89200	89.7															15885	82.4
																		113735	109							75775	93.8															17555	94.7
																		113695	111.5							94030	95.7															19745	100.8
																										91725	102
																										108400	108
[truncated: 76 more columns]
