# Supplementary material for: Diagnosing growth in low-grade gliomas with and without longitudinal volume measurements: A retrospective observational study
Source: PLoS Med. 2019 May 28;16(5):e1002810. doi: 10.1371/journal.pmed.1002810 (PMC6538148; doi:10.1371/journal.pmed.1002810)
Supplement: S1 Table — The case numbers correspond to the same numbers on the labels of the .pdf files that include the MRI data (S1 Data). Interval to last MRI refers to the interval of time from the baseline MRI to the most recent MRI. CAD Dx and VC Dx refer to the determination of growth or not (i.e., stable) by the CAD method and visual comparison (VC), respectively. Time 1 denotes the time point at which CAD detected growth earlier than the last MRI, if any. Groups 1, 2, and 3 refer to patients with known radiological tumor progression, stable glioma, and imaging abnormality, respectively. As compared to VC, CAD detected earlier growth in 29 group 1 gliomas (blue) and 13 group 2 gliomas (red). (XLSX) [file pmed.1002810.s004.xlsx]

## Sheet: Sheet1
Case Number	Pathology/Imaging	Interval to Time 1	CAD Dx Time 1	VC Dx Time 1	Interval to Last MRI	CAD Dx Last MRI	VC Dx LAST MRI	GROUP
4224	oligodendroglioma	21 months	GROWTH	STABLE	108 months	GROWTH	GROWTH	1
4225	oligodendroglioma	8 months	GROWTH	STABLE	80 months	GROWTH	GROWTH	1
6934	oligodendroglioma	18 months	GROWTH	STABLE	79 months	GROWTH	GROWTH	1
7489	oligodendroglioma	11 months	GROWTH	STABLE	51 months	GROWTH	GROWTH	1
7490	oligodendroglioma	23 months	GROWTH	STABLE	154 months	GROWTH	GROWTH	1
7491	oligodendroglioma	30 months	GROWTH	STABLE	46 months	GROWTH	GROWTH	1
7492	oligodendroglioma	9 months	GROWTH	STABLE	16 months	GROWTH	STABLE	2
7493	oligodendroglioma	10 months	GROWTH	STABLE	22 months	GROWTH	STABLE	2
7494	oligodendroglioma	13 months	GROWTH	STABLE	37 months	GROWTH	STABLE	2
7504	oligodendroglioma	20 months	GROWTH	STABLE	90 months	GROWTH	STABLE	2
7505	oligodendroglioma	19 months	GROWTH	STABLE	31 months	GROWTH	GROWTH	1
7506	oligodendroglioma				19 months	STABLE	STABLE	2
7729	oligodendroglioma				8 months	STABLE	STABLE	2
7730	oligodendroglioma				47 months	STABLE	STABLE	2
7733	oligodendroglioma	15 months	GROWTH	STABLE	89 months	GROWTH	STABLE	2
7734	oligodendroglioma				19 months	STABLE	STABLE	2
7735	oligodendroglioma				19 months	STABLE	STABLE	2
7736	oligodendroglioma	25 months	GROWTH	STABLE	88 months	GROWTH	STABLE	2
7741	oligodendroglioma	45 months	GROWTH	STABLE	81 months	GROWTH	STABLE	2
4386	astrocytoma	11 months	GROWTH	STABLE	32 months	GROWTH	GROWTH	1
4388	astrocytoma	11 months	GROWTH	STABLE	14 months	GROWTH	GROWTH	1
4389	astrocytoma	14 months	GROWTH	STABLE	26 months	GROWTH	GROWTH	1
6937	astrocytoma	16 months	GROWTH	STABLE	47 months	GROWTH	GROWTH	1
6936	astrocytoma	10 months	GROWTH	STABLE	13 months	GROWTH	GROWTH	1
7069	astrocytoma				25 months	GROWTH	GROWTH	1
7070	astrocytoma	13 months	GROWTH	STABLE	108 months	GROWTH	GROWTH	1
7094	astrocytoma	11 months	GROWTH	STABLE	51 months	GROWTH	GROWTH	1
7333	astrocytoma	19 months	GROWTH	STABLE	44 months	GROWTH	GROWTH	1
7336	astrocytoma	19 months	GROWTH	STABLE	34 months	GROWTH	GROWTH	1
7469	astrocytoma	20 months	GROWTH	STABLE	40 months	GROWTH	GROWTH	1
7470	astrocytoma	10 months	GROWTH	STABLE	21 months	GROWTH	GROWTH	1
7472	astrocytoma	16 months	GROWTH	STABLE	22 months	GROWTH	STABLE	2
7474	astrocytoma	9 months	GROWTH	STABLE	32 months	GROWTH	GROWTH	1
7477	astrocytoma	7 months	GROWTH	STABLE	26 months	GROWTH	GROWTH	1
7707	astrocytoma				10 months	GROWTH	GROWTH	1
7708	astrocytoma	8 months	GROWTH	STABLE	25 months	GROWTH	STABLE	2
7709	astrocytoma	14 months	GROWTH	STABLE	38 months	GROWTH	GROWTH	1
7710	astrocytoma				4 months	STABLE	STABLE	2
7711	astrocytoma				9 months	GROWTH	GROWTH	1
7713	astrocytoma	8 months	GROWTH	STABLE	21 months	GROWTH	STABLE	2
7714	astrocytoma				69 months	STABLE	STABLE	2
7715	astrocytoma				7 months	STABLE	STABLE	2
7716	astrocytoma				15 months	GROWTH	STABLE	2
7727	astrocytoma				9 months	GROWTH	GROWTH	1
7732	astrocytoma				29 months	STABLE	STABLE	2
4384	mixed glioma	20 months	GROWTH	STABLE	47 months	GROWTH	GROWTH	1
4385	mixed glioma	9 months	GROWTH	STABLE	24 months	GROWTH	GROWTH	1
4387	mixed glioma	11 months	GROWTH	STABLE	73 months	GROWTH	GROWTH	1
6935	mixed glioma	31 months	GROWTH	STABLE	112 months	GROWTH	GROWTH	1
7334	mixed glioma				11 months	GROWTH	GROWTH	1
7335	mixed glioma	12 months	GROWTH	STABLE	34 months	GROWTH	GROWTH	1
7471	mixed glioma	9 months	GROWTH	STABLE	101 months	GROWTH	STABLE	2
7476	mixed glioma	21 months	GROWTH	STABLE	28 months	GROWTH	GROWTH	1
7478	mixed glioma	20 months	GROWTH	STABLE	65 months	GROWTH	GROWTH	1
7717	mixed glioma	9 months	GROWTH	STABLE	66 months	GROWTH	GROWTH	1
7718	mixed glioma	7 months	GROWTH	STABLE	73 months	GROWTH	STABLE	2
7749	Imaging Abnormality				33 months	STABLE	STABLE	3
7751	Imaging Abnormality				110 months	STABLE	STABLE	3
7752	Imaging Abnormality				25 months	STABLE	STABLE	3
7753	Imaging Abnormality				99 months	STABLE	STABLE	3
7754	Imaging Abnormality				79 months	STABLE	STABLE	3
7755	Imaging Abnormality				86 months	STABLE	STABLE	3
7756	Imaging Abnormality				13 months	STABLE	STABLE	3
