# Supplementary material for: Diagnosing growth in low-grade gliomas with and without longitudinal volume measurements: A retrospective observational study
Source: PLoS Med. 2019 May 28;16(5):e1002810. doi: 10.1371/journal.pmed.1002810 (PMC6538148; doi:10.1371/journal.pmed.1002810)
Supplement: S2 Table — Number of patients in the clinical progression group with stationary/slow growth after the time point of growth detection by CAD lasting for 9 months, 14 months, 18 months, and longer than 3 years. (XLSX) [file pmed.1002810.s005.xlsx]

## Sheet: Sheet1
Pathology	Number	9 months	14 months	18 months	> 3 Years
Oligodendroglioma	1/29'				1
Astrocytoma	5/29'	1	1	2	1
Mixed Glioma	1/29'				1
All	7/29'	1	1	2	3
